# Supplementary material for: Risk factors and nomogram for the prediction of intracranial hemorrhage in very preterm infants
Source: BMC Pediatr. 2024 Dec 4;24:793. doi: 10.1186/s12887-024-05274-0 (PMC11616105; doi:10.1186/s12887-024-05274-0)
Supplement: Supplementary file 1 — Supplementary Material 1 [file 12887_2024_5274_MOESM1_ESM.xlsx]

## Sheet: Sheet1
group	amniotic fluid	number of embryos	complications during gestation	antenatal corticosteroids	birth asphyxia	Acidosis	intratracheal instillation of pulmonary surfactant	duration of mechanical ventilation	sex	gestational age	birth weight	mode of delivery	premature rupture of membranes	GA
1	1	1	1	2	1	2	2	2	1	196	640	2	1	28
1	1	1	1	2	1	2	2	2	1	198	670	2	2	28.29
0	1	1	1	2	1	2	2	2	1	198	800	2	1	28.29
0	1	1	1	2	2	2	2	1	2	214	850	2	1	30.57
1	1	1	1	1	1	2	2	2	1	207	870	2	2	29.57
1	2	1	1	1	2	1	2	2	1	197	880	1	1	28.14
1	1	1	2	2	2	1	1	2	2	213	900	2	1	30.43
0	1	1	2	2	2	1	1	2	1	213	910	2	1	30.43
0	1	2	1	2	1	1	2	2	2	203	930	2	1	29
1	2	1	1	1	2	1	2	2	2	197	950	2	1	28.14
1	1	1	2	2	1	2	2	2	1	205	950	2	1	29.29
1	1	2	1	2	1	2	2	2	2	207	950	2	1	29.57
1	1	1	1	2	1	1	2	1	2	200	960	1	2	28.57
1	1	1	2	2	1	2	2	1	1	205	970	2	1	29.29
0	1	1	1	1	1	2	2	2	2	199	970	2	1	28.43
1	1	1	1	2	1	2	2	2	1	196	980	2	2	28
1	1	1	2	2	1	2	2	2	1	205	990	2	1	29.29
1	1	2	1	2	1	2	2	1	2	203	1000	2	1	29
0	1	1	1	2	1	1	2	2	1	201	1020	2	1	28.71
1	1	1	1	2	1	2	2	2	2	198	1030	1	2	28.29
0	1	2	2	2	1	1	2	2	1	215	1050	2	1	30.71
1	2	1	1	2	2	2	2	2	2	214	1060	2	2	30.57
0	1	1	1	2	1	1	2	2	2	201	1070	2	1	28.71
0	1	1	1	2	1	2	2	1	2	220	1070	2	1	31.43
0	1	1	1	2	1	1	2	2	2	222	1080	2	1	31.71
0	1	1	1	2	1	1	2	1	1	216	1090	2	1	30.86
1	1	1	1	1	1	2	2	2	1	196	1110	1	1	28
1	1	1	1	2	1	2	2	2	1	221	1120	2	1	31.57
0	1	1	1	1	1	1	2	1	1	218	1120	1	2	31.14
0	1	1	1	2	1	1	2	1	1	221	1120	2	1	31.57
1	1	2	1	2	1	1	2	1	2	207	1130	2	1	29.57
0	1	1	1	2	1	1	2	2	2	200	1140	2	1	28.57
1	1	1	1	2	1	2	2	1	2	209	1140	1	1	29.86
0	1	1	2	1	1	1	2	1	2	214	1150	2	1	30.57
0	1	1	1	1	1	1	2	1	1	212	1160	1	2	30.29
1	1	2	1	2	1	2	1	1	1	210	1170	2	2	30
0	2	1	1	1	2	1	2	2	2	204	1190	2	1	29.14
1	2	1	1	1	2	1	2	2	1	199	1200	2	1	28.43
1	2	1	1	1	2	1	2	2	1	218	1200	2	1	31.14
0	2	1	1	2	1	1	2	1	2	216	1230	2	1	30.86
0	2	1	1	2	1	1	2	1	2	216	1230	2	1	30.86
1	1	1	1	2	1	1	1	1	2	206	1240	1	2	29.43
0	1	1	1	2	1	1	1	1	2	206	1260	1	2	29.43
0	1	1	1	2	1	2	2	2	1	199	1270	1	2	28.43
1	1	1	1	1	1	1	1	1	1	216	1280	2	2	30.86
0	1	1	2	2	2	1	1	2	1	209	1300	2	1	29.86
0	1	1	1	2	1	1	2	1	2	210	1330	1	1	30
1	2	1	1	2	1	1	2	2	1	210	1340	2	1	30
0	1	1	1	2	1	1	2	1	1	210	1350	2	1	30
0	1	1	1	2	1	1	1	1	2	212	1350	1	1	30.29
1	1	1	1	2	1	1	2	1	1	209	1360	1	2	29.86
0	1	2	2	2	1	2	2	1	2	215	1370	2	1	30.71
0	1	1	2	2	1	2	2	1	1	223	1380	2	1	31.86
0	1	1	1	2	1	1	2	1	1	219	1380	1	1	31.29
0	1	1	1	2	1	1	2	1	1	210	1390	1	2	30
1	1	1	1	1	1	1	2	2	1	208	1390	1	1	29.71
0	1	2	2	2	1	2	2	1	2	208	1400	2	1	29.71
0	1	1	1	2	1	2	2	1	1	209	1400	1	1	29.86
0	1	1	1	2	1	1	2	1	2	209	1400	1	1	29.86
0	1	1	2	1	1	2	2	1	2	223	1410	2	1	31.86
0	1	1	2	2	1	2	2	1	2	223	1420	2	1	31.86
0	1	1	1	2	1	1	2	1	1	219	1430	1	2	31.29
0	1	1	1	2	1	1	2	1	1	223	1430	1	2	31.86
1	1	1	1	1	1	2	2	2	1	208	1440	1	2	29.71
1	1	2	2	1	1	1	2	2	2	208	1450	2	1	29.71
1	1	2	1	2	1	1	2	2	2	210	1450	2	2	30
0	1	1	1	1	1	1	2	1	2	208	1460	1	1	29.71
0	1	1	1	1	1	1	1	1	1	210	1460	1	1	30
0	1	1	1	2	1	1	1	1	1	210	1460	1	1	30
1	1	1	1	2	1	2	2	1	2	202	1470	1	1	29
0	1	1	1	1	1	1	1	1	2	211	1490	1	2	30
1	1	1	2	2	1	2	2	2	1	215	1470	2	2	30.71
1	1	1	2	2	1	2	2	2	2	215	1470	2	2	30.71
0	1	1	1	2	1	1	1	1	2	213	1480	2	1	30.43
0	1	1	1	2	1	2	1	1	1	213	1480	2	2	30.43
0	1	1	1	2	2	1	1	1	1	213	1480	1	1	30.43
0	1	1	1	2	1	1	2	2	2	210	1490	2	1	30
0	1	1	1	2	1	2	2	1	1	223	1500	2	1	31.86
0	2	1	1	1	1	1	1	1	2	222	1530	1	1	31.71
0	1	1	1	2	1	1	2	1	1	210	1550	2	2	30
0	1	1	1	2	1	1	2	1	2	219	1560	2	1	31.29
0	1	1	1	1	1	2	2	2	2	207	1570	2	1	29.57
0	1	1	1	2	1	2	2	1	1	203	1580	2	1	29
0	1	2	1	1	1	1	2	1	2	210	1600	2	2	30
0	1	1	1	2	1	1	2	1	1	211	1600	2	2	30
1	1	1	1	2	1	1	2	1	2	217	1610	2	2	31
1	1	2	1	1	1	2	1	1	1	210	1620	2	2	30
0	2	1	1	2	1	1	1	1	1	222	1620	1	1	31.71
0	1	1	1	2	1	1	1	1	1	210	1630	2	2	30
0	1	1	1	1	2	1	2	1	1	220	1650	2	1	31.43
0	1	1	1	1	2	1	2	1	1	220	1670	1	1	31.43
0	1	1	1	2	2	1	2	1	1	220	1680	2	1	31.43
0	1	1	1	1	2	1	2	1	2	220	1680	2	1	31.43
0	2	1	1	1	1	1	1	1	1	221	1700	2	1	31.57
0	1	1	1	1	2	1	2	1	2	220	1720	2	1	31.43
1	1	1	1	1	1	2	2	1	1	206	1740	1	1	29.43
1	1	1	1	1	1	1	2	1	2	220	1740	2	1	31.43
0	1	1	1	2	1	2	2	1	1	216	1750	1	2	30.86
0	1	1	2	1	1	1	2	1	1	217	1750	2	1	31
0	1	1	1	1	1	1	2	1	2	220	1810	1	1	31.43
0	1	1	1	1	1	1	2	1	1	217	1860	2	2	31
0	1	1	1	1	2	1	2	1	2	220	1910	2	1	31.43
0	1	1	1	2	1	2	2	1	1	220	2200	1	2	31.43
