# Supplementary material for: Risk factors and nomogram for the prediction of intracranial hemorrhage in very preterm infants
Source: BMC Pediatr. 2024 Dec 4;24:793. doi: 10.1186/s12887-024-05274-0 (PMC11616105; doi:10.1186/s12887-024-05274-0)
Supplement: Supplementary file 2 — Supplementary Material 2 [file 12887_2024_5274_MOESM2_ESM.xlsx]

## Sheet: Sheet1
group	amniotic fluid	number of embryos	complications during gestation	antenatal corticosteroids	birth asphyxia	acidosis	intratracheal instillation of pulmonary surfactant	duration of mechanical ventilation	sex	gestational age	birth weight	mode of delivery	premature rupture of membranes
1	1	1	1	2	1	2	2	2	1	196	640	2	1
1	1	1	1	2	1	2	2	2	2	196	720	2	1
1	1	1	1	2	1	2	2	2	1	196	970	2	2
1	1	1	1	2	1	2	2	2	1	196	980	2	2
1	1	1	1	2	1	2	2	2	1	196	980	2	2
1	1	2	1	2	1	1	2	2	1	196	1090	2	1
1	1	1	1	1	1	2	2	2	1	196	1110	1	1
1	1	1	1	2	1	1	2	2	1	196	1380	2	1
1	2	1	1	1	2	1	2	2	1	197	880	2	1
1	1	1	1	2	1	2	2	2	2	197	890	2	2
1	2	1	1	1	2	1	2	2	2	197	950	2	1
1	2	1	1	2	2	1	2	2	1	197	1190	2	1
1	2	1	1	1	1	2	2	2	1	197	1250	1	1
1	1	1	1	2	1	2	2	2	1	198	630	2	1
0	1	2	1	2	1	2	2	2	1	198	800	2	1
1	1	1	1	2	1	2	2	2	2	198	960	1	2
0	1	1	1	2	1	2	2	2	1	198	960	1	2
1	1	1	1	2	1	2	2	1	1	198	980	2	2
0	1	1	1	2	1	1	2	2	2	198	990	1	2
0	1	1	1	2	1	2	2	2	1	198	1020	1	2
0	1	2	1	1	1	1	2	2	2	198	1110	2	1
0	1	2	1	2	1	1	2	1	2	198	1120	2	1
0	1	2	1	2	1	2	2	2	1	198	1250	2	1
0	1	1	1	2	1	1	2	1	1	198	1530	2	2
0	1	1	1	1	1	2	2	2	2	199	970	2	1
1	2	1	1	1	2	1	2	2	2	199	1160	2	1
0	2	1	1	2	1	2	2	2	2	199	1270	1	2
0	1	1	1	2	1	2	2	2	1	199	1270	1	2
0	1	1	1	2	1	2	2	2	1	199	1270	1	2
1	1	1	1	2	1	1	2	1	2	200	960	1	1
0	1	1	1	2	1	1	2	2	2	200	1140	2	1
1	1	1	1	2	1	2	2	2	2	201	790	1	1
1	1	1	1	2	1	2	2	2	2	201	810	2	1
1	1	1	1	1	1	2	2	2	1	201	810	2	1
1	1	1	1	2	1	2	2	2	1	201	820	2	1
1	1	1	1	2	1	2	2	2	1	201	870	2	1
0	1	1	1	2	1	2	2	1	1	201	1010	1	1
0	1	1	1	2	1	1	2	2	1	202	1050	2	1
0	1	1	1	2	1	1	2	2	1	201	1070	2	1
0	1	1	1	2	1	1	2	2	2	201	1100	2	1
0	1	2	1	2	1	1	2	2	2	203	920	2	1
1	1	2	1	2	1	2	2	1	2	203	1020	2	1
0	2	1	1	2	1	1	2	1	2	203	1280	2	1
1	1	1	1	2	1	2	2	1	2	203	1370	2	1
0	1	1	1	2	1	2	2	1	1	203	1470	2	1
0	1	1	1	2	1	2	2	1	1	203	1560	2	1
0	1	2	1	1	1	1	2	1	1	204	960	2	1
0	1	2	1	2	1	2	2	1	1	204	1070	2	1
0	1	1	1	2	1	1	2	2	1	204	1080	2	1
1	2	1	1	1	2	1	2	2	2	204	1180	2	1
1	1	1	1	2	1	1	2	2	2	204	1240	2	2
1	2	1	1	2	1	2	2	2	2	205	830	2	2
1	1	1	2	2	1	2	2	1	1	205	940	2	1
1	1	1	2	2	1	2	2	2	1	205	940	2	1
1	1	1	2	2	1	2	2	2	1	205	950	2	1
1	1	1	2	2	1	2	2	2	2	202	950	2	1
1	1	1	1	2	1	2	2	2	1	205	1000	2	2
0	1	1	1	2	1	1	2	2	2	205	1040	2	1
0	1	2	2	2	2	1	2	2	1	206	930	2	1
1	2	1	1	2	1	1	1	1	2	206	1240	1	2
1	1	1	1	2	1	1	1	1	2	206	1240	1	2
0	1	1	1	2	1	1	1	1	2	206	1260	1	2
1	1	2	2	2	2	2	2	1	1	206	1470	2	1
1	1	1	1	1	1	2	2	1	1	206	1820	2	1
1	1	1	1	1	1	2	2	2	1	207	910	2	2
1	1	1	1	2	1	1	2	1	2	207	1220	1	1
0	1	1	1	1	1	2	2	2	2	207	1570	2	1
0	1	1	1	1	1	2	2	2	1	207	1570	2	1
1	1	1	1	2	1	2	1	2	1	207	1580	1	2
1	1	1	1	1	1	1	2	2	1	208	1390	1	1
1	1	1	1	1	1	1	2	2	1	208	1420	1	1
1	1	1	1	1	1	1	2	2	2	208	1430	1	1
1	1	1	1	1	1	1	2	2	1	208	1440	1	1
1	1	1	1	1	1	1	2	2	2	208	1450	1	1
1	1	1	1	1	1	1	2	2	1	208	1450	1	1
1	1	1	1	1	1	1	2	2	1	208	1450	1	1
1	1	2	2	2	1	1	2	1	2	209	1150	2	1
0	1	2	2	2	1	1	2	1	1	209	1200	2	1
0	1	1	1	2	1	1	2	1	2	209	1200	1	1
0	1	1	1	2	1	1	2	1	2	209	1210	1	1
1	1	1	2	1	2	2	1	2	1	209	1290	2	1
1	1	1	2	1	2	2	1	2	2	209	1290	2	1
1	1	1	1	2	1	1	2	1	1	209	1390	1	1
1	1	1	1	2	1	1	2	1	2	209	1400	1	1
0	1	1	1	2	1	1	2	1	1	209	1400	1	1
0	1	1	1	2	1	1	2	1	1	209	1400	1	1
0	1	1	1	2	1	1	2	1	2	209	1450	1	1
1	1	1	1	2	1	2	1	1	1	209	1450	1	1
0	1	1	1	2	1	1	2	1	2	209	1470	1	1
1	1	2	1	2	1	1	2	2	2	210	950	1	1
1	1	1	2	2	1	2	2	2	1	210	1320	1	1
1	1	1	2	2	1	2	1	2	2	210	1320	1	1
1	2	1	1	2	1	1	2	2	1	210	1340	2	1
0	2	1	1	2	1	1	2	2	2	210	1340	2	1
0	1	2	1	2	1	1	2	1	2	210	1350	2	1
0	1	2	1	2	1	1	2	1	1	210	1350	2	1
1	2	1	1	1	2	2	2	2	1	210	1370	2	1
0	1	2	1	2	1	1	2	1	1	210	1390	2	1
0	1	2	1	2	1	1	2	2	2	210	1410	2	1
1	1	2	1	2	1	1	2	2	2	210	1450	2	1
0	1	1	1	1	1	1	1	1	1	210	1460	1	1
0	1	1	1	1	1	1	1	1	1	210	1460	1	1
0	1	1	1	1	1	1	1	1	2	210	1460	1	1
0	1	1	1	1	1	1	2	1	1	210	1540	2	2
0	1	2	1	1	1	1	2	1	2	211	1550	2	2
0	1	1	1	2	1	1	2	1	1	210	1550	2	2
0	1	1	1	1	1	1	2	1	1	210	1570	2	2
0	1	1	1	2	1	1	2	1	1	210	1590	2	2
0	1	2	1	1	1	1	2	1	2	211	1600	2	2
1	1	1	1	1	1	1	1	1	2	210	1620	2	2
1	1	1	1	1	1	1	1	1	2	210	1620	2	2
1	1	1	1	1	1	2	1	1	1	210	1620	2	2
1	1	1	1	1	1	1	1	1	1	210	1620	2	2
1	1	1	1	1	1	1	2	2	1	212	850	1	1
1	1	2	1	2	1	1	2	1	1	212	1170	2	2
0	1	1	1	2	1	1	1	1	2	212	1350	1	1
0	1	2	1	2	1	1	2	1	1	212	1620	2	2
0	1	1	2	2	2	1	1	2	1	213	900	2	1
1	1	1	2	2	2	1	1	2	2	213	900	2	1
0	1	1	2	2	2	1	1	2	1	213	1010	2	1
0	1	1	1	2	1	1	1	1	2	213	1480	2	1
0	1	1	1	2	1	1	1	1	2	213	1480	2	1
0	1	1	1	2	1	1	1	1	1	213	1480	2	1
0	1	1	1	2	1	1	1	1	2	213	1480	2	1
0	1	1	1	2	2	1	1	1	1	213	1580	2	1
0	1	1	1	2	2	2	2	1	2	214	860	2	1
0	1	1	1	2	2	2	2	1	1	214	860	2	1
1	2	1	1	2	2	2	2	2	2	214	1060	2	2
0	1	1	2	1	1	1	2	1	2	214	1150	2	1
0	1	1	2	2	1	1	2	1	2	214	1150	2	1
0	1	1	1	2	1	2	2	1	2	214	1710	1	2
0	1	2	2	2	1	1	2	2	1	215	1070	2	1
0	1	2	1	2	1	1	2	2	2	215	1270	1	2
0	1	2	1	2	1	1	2	2	1	215	1360	1	2
0	1	2	1	2	1	1	2	2	1	215	1360	1	2
1	1	1	2	2	1	2	2	2	1	215	1470	1	2
1	1	1	2	2	1	2	2	2	2	215	1470	1	2
1	1	1	2	1	1	2	2	2	2	215	1470	1	2
0	1	2	2	1	1	2	2	1	2	215	1510	2	1
0	1	1	1	2	1	1	2	1	1	216	1090	2	1
1	1	2	1	1	1	1	1	1	1	216	1170	2	2
0	1	2	2	1	1	1	2	1	2	216	1230	2	1
0	2	1	1	2	1	1	2	1	2	216	1230	2	1
0	2	1	1	2	1	1	2	1	2	216	1230	2	1
0	2	1	1	2	1	1	2	1	1	216	1230	2	1
0	2	1	1	2	1	1	2	1	1	216	1230	2	1
0	2	1	1	2	1	1	2	1	2	216	1230	2	1
0	2	1	1	2	1	1	2	1	2	216	1230	2	1
0	2	1	1	2	1	1	2	1	2	216	1260	2	1
1	1	2	1	1	1	1	1	1	1	216	1280	2	2
1	1	1	1	2	1	2	1	1	1	216	1360	1	1
1	1	1	1	1	1	2	1	1	1	216	1360	1	1
0	1	2	2	1	1	2	2	1	2	216	1450	2	1
0	1	1	1	2	1	2	2	1	1	216	1760	1	2
0	1	1	1	2	1	2	2	1	1	216	1760	1	2
0	1	1	1	2	1	2	2	1	2	216	1760	1	2
0	1	1	1	2	1	2	2	1	1	216	1780	1	2
0	1	1	1	2	1	2	2	1	1	216	1790	1	2
0	1	1	1	2	1	2	2	1	1	216	1800	1	2
0	1	1	1	2	1	2	2	1	1	216	1960	1	2
0	1	1	1	2	1	1	1	1	2	217	1350	1	2
0	1	1	1	2	1	1	2	2	1	217	1560	2	1
1	1	1	1	2	1	1	2	1	2	217	1610	2	2
0	1	1	1	1	1	1	2	1	1	217	1750	2	1
0	1	1	2	1	1	2	2	1	1	217	1770	2	1
0	1	1	1	1	1	1	2	1	1	218	1120	1	1
1	2	1	2	2	1	2	2	1	1	218	1130	2	1
1	2	1	2	2	1	2	2	1	2	218	1150	2	1
1	2	2	1	1	2	1	2	2	1	218	1200	2	1
1	1	1	1	1	1	2	1	1	2	218	1300	2	1
0	2	2	1	1	2	1	2	1	1	218	1830	2	1
0	1	1	1	2	1	1	2	1	1	219	1430	1	1
0	1	1	1	2	1	1	2	1	2	219	1460	2	1
0	1	1	1	2	1	1	2	1	1	219	1490	1	1
0	1	1	1	2	1	1	2	1	2	219	1510	1	1
0	1	1	1	2	1	1	2	1	1	219	1560	1	2
0	1	1	1	2	1	2	2	1	2	220	1100	2	1
0	1	2	1	2	1	1	2	1	1	220	1490	2	1
1	1	1	1	1	2	2	2	1	1	220	1500	2	1
1	1	1	1	1	2	2	2	1	2	220	1500	2	1
0	1	1	1	2	2	2	2	1	2	220	1510	2	1
0	1	1	2	2	1	1	1	1	2	220	1520	2	1
0	1	1	1	1	2	1	2	1	1	220	1650	2	1
0	1	1	1	1	2	1	2	1	1	220	1670	2	1
0	1	1	1	1	2	1	2	1	1	220	1680	2	1
0	1	1	1	1	2	1	2	1	2	220	1690	2	1
0	1	1	1	1	2	1	2	1	2	220	1680	2	1
0	1	1	1	1	2	1	2	1	1	220	1680	2	1
0	1	1	1	2	2	1	2	1	1	220	1680	2	1
0	1	1	1	1	2	1	2	1	2	220	1680	2	1
1	1	1	1	1	1	1	2	1	2	220	1720	2	1
1	1	1	1	1	1	1	2	1	2	220	1730	2	1
1	1	1	1	1	1	1	2	1	1	220	1740	2	1
1	1	1	1	1	1	1	2	1	2	220	1740	2	1
1	1	2	1	1	2	2	2	2	1	220	1750	2	1
0	1	1	1	2	1	2	2	1	1	220	1810	1	2
0	1	1	1	2	1	2	2	1	2	220	1820	1	2
0	1	1	1	2	1	2	2	1	1	220	1920	1	2
0	1	1	1	2	1	2	2	1	1	220	1940	1	2
0	1	1	1	2	1	2	2	1	1	220	1950	1	2
0	1	1	1	2	1	2	2	1	2	220	1990	1	2
0	1	1	1	2	1	2	2	1	2	220	2000	1	2
0	1	1	1	2	1	2	2	1	1	220	2300	1	2
1	1	1	1	2	1	1	2	2	1	221	1030	2	1
0	1	1	1	2	1	1	2	1	1	221	1120	1	1
0	1	2	1	2	1	2	2	1	2	221	1410	2	2
0	1	2	1	2	1	1	2	1	2	221	1530	2	2
0	1	1	1	1	1	1	2	1	1	221	1550	1	2
0	2	1	1	2	2	2	2	1	1	221	1600	2	1
0	2	1	1	1	1	1	1	1	1	221	1700	2	1
0	1	2	1	2	1	1	1	1	1	221	1830	2	1
0	1	1	1	2	1	1	2	2	2	222	1070	2	1
0	2	1	1	1	1	1	1	1	2	222	1620	1	1
0	2	1	1	1	1	1	1	1	1	222	1620	1	1
0	2	1	1	1	1	1	1	1	1	222	1620	1	1
0	1	1	1	1	1	1	2	1	2	222	1630	1	1
0	2	1	1	1	2	1	1	1	1	222	1640	1	1
0	1	1	1	2	1	1	1	1	1	223	1310	2	2
0	1	2	1	2	1	1	1	1	1	223	1330	2	2
0	1	1	1	2	1	1	1	1	1	223	1330	2	2
0	1	1	1	2	1	1	2	1	2	223	1330	2	2
0	1	1	1	2	1	1	1	1	1	223	1330	2	2
0	1	1	1	2	1	1	1	1	1	223	1330	2	2
1	1	2	1	2	1	1	2	1	1	223	1380	2	2
0	1	1	2	2	1	2	2	1	1	223	1400	2	1
0	1	1	2	1	1	2	2	1	2	223	1410	2	1
0	1	1	2	1	1	2	2	1	1	223	1420	2	1
0	1	1	2	2	1	2	2	1	1	223	1420	2	1
0	1	1	1	2	1	1	1	1	1	223	1430	1	2
0	1	1	1	1	1	1	1	1	1	223	1430	1	1
0	1	1	2	2	1	2	2	1	1	223	1450	2	1
1	1	2	1	2	1	1	2	1	1	223	1460	2	2
0	1	1	2	1	1	2	2	1	1	223	1580	2	1
0	1	1	1	1	1	1	1	1	1	223	1490	1	1
0	1	1	1	2	1	1	1	1	1	223	1490	1	1
0	2	1	1	2	1	1	1	1	1	223	1500	2	2
0	1	1	1	1	1	1	1	1	1	223	1520	1	1
0	1	1	1	2	1	1	2	1	1	223	1520	1	1
0	1	1	2	2	1	2	2	1	2	223	1520	2	1
0	1	2	1	2	1	1	1	1	2	223	1620	2	1
0	1	2	1	2	1	1	2	1	1	223	1910	2	2
